# Supplementary material for: SIRT5 Inhibition Induces Brown Fat-Like Phenotype in 3T3-L1 Preadipocytes
Source: Cells. 2021 May 7;10(5):1126. doi: 10.3390/cells10051126 (PMC8148511; doi:10.3390/cells10051126)
Supplement: Supplementary file 1 [file cells-10-01126-s001.zip]

Archive with 1 entries (1 files):
- cells-1206234-supplementary.pdf
